# Supplementary material for: Genome editing in plants using the TnpB transposase system
Source: aBIOTECH. 2024 Jun 8;5(2):225–30. doi: 10.1007/s42994-024-00172-6 (PMC11224200; doi:10.1007/s42994-024-00172-6)
Supplement: Supplementary file 2 — Supplementary file2 (XLSX 30 KB) [file 42994_2024_172_MOESM2_ESM.xlsx]

## Sheet: Table S1
Table S1. Sequences of the TnpB proteins and reRNAs used in this study
TnpB	Amino acid sequence
TnpB-Aam1	MVNKSYKFRLYPTKEQEQLLAKTFGCVRFVYNKMLEERIQIYEKFKDDKEALKKQTFPTPAKYKKEFPWLKEVDSLALANAQLNLQKAFQNFFSGRAGFPKFKNRKAKQSYTTNVVNGNIQLSDGYIKLPKLKWVKFKQHREIPAHHIIKACTIKKTKTGKYYVSILTEYEHQPVPKEIQTVVGLDFSMNGLFVDSEGKRANYPRFYRQALEKLAKEQRILSRRKKGSNRWHKQRLKVAKLHEKIANQRKDFLHKKSYELAKQYDCVVIENLNMKGMSQVLNFGKSVHDNGWGMFTTFLQYKLEEQGKKLIKIDKWFPSSKTCSCCDQVKESLSLSERTFRCECGFESDRDVNAAINIKHEGMKRLAIA*
TnpB-Dra2	MIRNKAFVVRLYPNAAQTELINRTLGSARFVYNHFLARRIAAYKESGKGLTYGQTSSELTLLKQAEETSWLSEVDKFALQNSLKNLETAYKNFFRTVKQSGKKVGFPRFRKKRTGESYRTQFTNNNIQIGEGRLKLPKLGWVKTKGQQDIQGKILNVTVRRIHEGHYEASVLCEVEIPYLPAAPKFAAGVDVGIKDFAIVTDGVRFKHEQNPKYYRSTLKRLRKAQQTLSRRKKGSARYGKAKTKLARIHKRIVNKRQDFLHKLTTSLVREYEIIGTEHLKPDNMRKNRRLALSISDAGWGEFIRQLEYKAAWYGRLVSKVSPYFPSSQLCHDCGFKNPEVKNLAVRTWTCPNCGETHDRDENAALNIRREALVAAGISDTLNAHGGYVRPASAGNGLR…
TnpB-Ymu1	MLQHKAYEYRIYPDKKQETLIAKTIGSSRYVYNHFLELWNKEYEETGKGLTYYACSKLLTKLKRDPETVWLCEVDKFSLQNSLRNLSDAFSRFFKGQNEHPQFKSKKSPRQSYTTQYTNNNIAVSGNCLKLPKLGLVKFADSREMKGRILNATVRRKSSGKFFVSILCEEEICELPKTDSSVGIDLGIIDFAVMSDGSRHDNNHFTRQMEERLRREQRKLARRALAAEKRGISLSEARNYQKQRRKVARLYEKVANQRKEYLNKLSTEIVKNHDIICIEDLNVKGMMRNHKLAKSISDVSWTSLVSKLQYKASWYGKEVIRISRWFPSSQICSECGHKDRKKPLHVREWTCPVCHAHHDRDVNAARNILAEGLRIRALTPGS*
reRNA backbone	reRNA scaffold DNA sequence
Aam1 reRNA	GACAGGGACGTCAATGCGGCAATCAATATCAAACATGAGGGCATGAAACGATTAGCAATAGCCTAACTTGTCCTCGAACCGTGGGACACACGGGGATCGCTCAGTCAACTTCCCGTCATGAGATGGGATTACCTGAGAAGCCCCCACCTCTAAGCGAAGCGTAGGTGGTGGGAGCATGTCAC
Dra2 reRNA	GTGGGGAAACCCATGACCGAGACGAGAACGCTGCGCTGAACATTCGGCGTGAAGCGTTGGTGGCTGCGGGAATCTCAGACACCTTAAACGCTCATGGAGGCTATGTCAGACCTGCTTCGGCGGGCAATGGTCTGCGAAGTGAGAATCACGCGACTTTAGTCGTGTGAGGTTCAA
Ymu1 reRNA	GAACCGCAGGAATTGCGGGGGTAGCTTGGTAAACAAGAGAAACCTCTGCCGGCAAAGAAATAAGCCGGTAAGTATGCTCTGTTCCCAAGAATCTCGTGACTTTAGTCATGAGAGTTTCAA

## Sheet: Table S2
Table S2. DNA sequences of the OsPDS, OsYSA and OsCERK1 target sites and related oligonucleotides used in this study
TnpB System	Description	Sequence 5'-3' (TAM, Target)	Oligo-1	Oligo-2
ISaAam1	OsPDS-reRNA01 (NTS)	CGCTGCATATGATCTCACCATTTAAGGGTGCAGGCAATGTTTCAGGAAAATCAAACCGGCTGAAT	tcacgggtgcaggcaatgtttcag	ttttctgaaacattgcctgcaccc
	OsPDS-reRNA02 (NTS)	TAAATACCTGAAGAAATCGGTTTAAAGCAATCAGAATGCACTGCATGGATAACTCATCAGGATTT	tcacagcaatcagaatgcactgca	aaaatgcagtgcattctgattgct
	OsYSA-reRNA01 (NTS)	AACCAGTGGACTCCATATCTTTTAACAAATCCAATGCTTTACCAAGCTTCCCAAGTGAGCAAAGA	tcaccaaatccaatgctttaccaa	aaaattggtaaagcattggatttg
	OsCERK1-reRNA01 (NTS)	GATGAACATGTGTCAAAACCTTTAATTCAGCAAGGAACTCATGAGTAGCCTGCATGTCCATTTTC	tcacttcagcaaggaactcatgag	aaaactcatgagttccttgctgaa
ISDra2/ISYmu1	OsPDS-reRNA03 (NTS)	GCCAGGAGAATTCAGCCGGTTTGATTTTCCTGAAACATTGCCTGCACCCTTAAATGGTGAGATCA	tcaatttcctgaaacattgcctgc	aaaagcaggcaatgtttcaggaaa
	OsPDS-reRNA04 (NTS)	ACTGACTAGCCTGTATTTAGTTGATATCTTGAAGCTTCTTGTACCTCAAGAGTGGAAAGAAATAT	tcaaatcttgaagcttcttgtacc	aaaaggtacaagaagcttcaagat
	OsYSA-reRNA02 (NTS)	ATGAAGTAACATACAATACTTTGATTGACAATCTTTGCTCACTTGGGAAGCTTGGTAAAGCATTG	tcaatgacaatctttgctcacttg	aaaacaagtgagcaaagattgtca
	OsCERK1-reRNA02 (NTS)	CTATCAAGATGTTTGCTGATTTGATGTCCCGATGTATGTATACTGGAACAGTATGTTCATGAATG	tcaagtcccgatgtatgtatactg	aaaacagtatacatacatcgggac

## Sheet: Table S3
Table S3. Summary information on the number of transgenic rice plants and mutants obtained for OsPDS
Plant	TnpB protein	Target	No. of T0 regenerate plants	No. of T0 transgenic plants	No. of T1 transgenic plants showing albino phenotype	No. of T1 Mutants
Rice	ISAam1	OsPDS-reRNA01	63	52	0	0
		OsPDS-reRNA02	38	28	0	0
	ISDra2	OsPDS-reRNA03	72	53	3	3
		OsPDS-reRNA04	75	62	29	29
	ISYmu1	OsPDS-reRNA03	57	47	3	3
		OsPDS-reRNA04	22	22	1	1

## Sheet: Table S4
Table S4. NGS analysis of mutation events at OsPDS by the three TnpB systems
Target	TnpB system	Total NGS Depth	Insertion Reads	Deletion Reads	Reads Edited Rate
OsPDS-reRNA01	ISAam1	138029	0	4	0
		72698	0	1	0
		152555	0	3	0
		192199	0	4	0
		156665	1	1	0
		152465	0	2	0
		172674	0	26	0.0002
		122025	0	2	0
		117840	0	4	0.0001
		117482	0	3	0
		115207	0	1	0
		55092	0	0	0
		130190	0	0	0
		94054	0	1	0
		111828	0	1	0
OsPDS-reRNA02		65570	0	0	0
		55218	0	0	0
		71473	0	0	0
		83175	0	0	0
		73700	0	0	0
		54642	0	8	0.0002
		68414	1	0	0
		71751	0	0	0
		51998	0	1	0
		41971	0	2	0.0001
		58947	0	0	0
		55837	1	0	0
		75456	0	34	0.0005
		53505	0	0	0
		51979	0	0	0
OsPDS-reRNA03	ISDra2	87992	36	25407	0.2887
		100093	2	1247	0.0125
		83463	82	5038	0.0612
		100952	20	25678	0.2545
		90082	251	4026	0.0447
		85804	42508	43765	0.5101
		116710	108	9156	0.0787
		51518	19	26510	0.5146
		61626	46	36498	0.5928
		52393	10	23633	0.4511
OsPDS-reRNA04		63150	0	2525	0.04
		59472	9	34776	0.5849
		66120	16	32791	0.4959
		71616	0	32149	0.4489
		85852	25	60939	0.7101
		48615	10	27572	0.5674
		75322	2	40425	0.5367
		55384	0	32420	0.5854
		63903	0	46	0.0007
		69453	20	54273	0.7815
OsPDS-reRNA03	ISYmu1	94151	8	496	0.0054
		85544	0	1472	0.0172
		99004	2	12	0.0001
		100154	0	14	0.0001
		105543	2	3713	0.0352
		107338	73	4343	0.041
		97900	0	6	0.0001
		123167	0	13	0.0001
		75252	29	221	0.0033
		48479	1	1841	0.038
OsPDS-reRNA04		74249	0	3	0
		57684	0	13	0.0002
		76096	0	15	0.0002
		80989	0	13	0.0002
		71330	0	17	0.0002
		79173	0	11	0.0001
		63938	0	12	0.0002
		61160	0	9	0.0001
		57316	0	0	0
		47382	0	15	0.0003

## Sheet: Table S5
Table S5. Assessment of potential off-target effects in Ospds plants
Mutants	Potential off-target position	All depth	Edited reads numbers	Insertion reads numbers	Deletion reads numbers	Edited rate
ISDra2-ospds1-2	chr10: 5708639	54	1	0	0	0
	chr11: 17570376	54	0	0	0	0
	chr11: 20888874	50	0	0	0	0
	chr11: 26926856	58	0	0	0	0
	chr1: 14085050	55	1	0	0	0
	chr1: 837790	51	0	0	0	0
	chr2: 18427953	67	2	0	0	0
	chr3: 526215	57	0	0	0	0
	chr4: 6542742	58	0	0	0	0
	chr6: 20575782	73	0	0	0	0
	chr7: 8820120	37	1	0	0	0
	chr8: 18422897	46	0	0	0	0
ISDra2-ospds2-2	chr8: 26289520	68	1	0	1*	0.0159
	chr3: 31251326	55	2	0	0	0
	chr4: 21561754	63	1	0	0	0
	chr5: 27537888	72	1	0	0	0
	chr5: 7084821	46	1	0	0	0
	chr6: 16744987	47	0	0	0	0
	chr8: 14175697	76	0	0	0	0
	chr8: 24341046	70	0	0	0	0
	chr8: 26205783	64	1	0	0	0
	chr8: 26283983	69	2	0	0	0
	chr8: 5659802	78	4	0	0	0
	chr9: 13252063	74	1	0	0	0
	chr9: 6026684	66	2	0	0	0
	chr10: 11813448	46	0	0	0	0
	chr11: 22863357	69	0	0	0	0
	chr1: 18180959	62	1	0	0	0
	chr12: 1918363	47	0	0	0	0
	chr2: 18366887	52	0	0	0	0
	chr2: 18745283	50	1	0	0	0
	chr2: 24524085	80	2	0	0	0
	chr3: 29297498	64	0	0	0	0
ISYmu1-ospds1-1	chr10: 5708639	64	0	0	0	0
	chr11: 17570376	61	0	0	0	0
	chr11: 20888874	42	1	0	0	0
	chr11: 26926856	72	1	0	0	0
	chr1: 14085050	59	0	0	0	0
	chr1: 837790	44	0	0	0	0
	chr2: 18427953	53	0	0	0	0
	chr3: 526215	46	2	0	0	0
	chr4: 6542742	40	0	0	0	0
	chr6: 20575782	45	2	0	0	0
	chr7: 8820120	42	0	0	0	0
	chr8: 18422897	64	0	0	0	0
ISYmu1-ospds2-1	chr10: 11813448	34	1	0	0	0
	chr11: 22863357	39	2	0	0	0
	chr1: 18180959	46	1	0	0	0
	chr12: 1918363	59	1	0	0	0
	chr2: 18366887	43	2	0	0	0
	chr2: 18745283	47	2	0	0	0
	chr2: 24524085	58	2	0	0	0
	chr3: 29297498	65	0	0	0	0
	chr3: 31251326	51	2	0	0	0
	chr4: 21561754	43	1	0	0	0
	chr5: 27537888	57	7	0	0	0
	chr5: 7084821	39	5	0	0	0
	chr6: 16744987	37	1	0	0	0
	chr8: 14175697	43	0	0	0	0
	chr8: 24341046	48	0	0	0	0
	chr8: 26205783	47	1	0	0	0
	chr8: 26283983	48	0	0	0	0
	chr8: 26289520	52	3	0	0	0
	chr8: 5659802	66	7	0	0	0
	chr9: 13252063	60	1	0	0	0
	chr9: 6026684	43	3	0	0	0
* Only one base mismatch occurs at this position, presumably caused by a sequencing error.

## Sheet: Table S6
Table S6. NGS analysis of mutation events at OsYSA and OsCERK1 induced by the three TnpB systems.
Target	TnpB system	Total NGS Depth	Insertion Reads	Deletion Reads	Reads Edited Rate
OsYSA-reRNA01	ISAam1	423662	4	0	0
		193109	1	1	0
		136369	1	0	0
		159164	0	0	0
		162879	0	0	0
		230603	0	0	0
		135588	1	3	0
		95681	0	0	0
		75766	0	0	0
		111848	0	0	0
		123976	0	1	0
		94859	1	2	0
		337026	0	4	0
		210211	0	6	0
		196886	0	0	0
		273450	0	1	0
		190661	0	1	0
		314890	0	0	0
		213174	0	0	0
		109203	0	1	0
		99044	0	1	0
		106573	0	0	0
		144352	0	0	0
		106162	0	0	0
		140242	0	1	0
		72840	0	1	0
		99561	0	0	0
		199064	0	0	0
		79227	0	1	0
		172591	0	0	0
OsYSA-reRNA02	ISDra2	138687	0	65	0.0014
		232472	36	2	0.0019
		377602	23	8	0.003
		209310	26	52	0.001
		80316	0	5	0.0004
		37654	0	1	0.0018
		402485	151	22	0.0016
		289850	73	13	0.0017
		290644	109	17	0.0017
		420315	107	69	0.0029
		392915	64	28	0.0015
		212193	6	2	0.0001
		235525	83	64	0.0024
		246508	80	20	0.0021
		288562	30	23	0.001
		544129	14	6	0.001
		169657	13	4	0.0005
		359775	13	2	0.0016
		320019	141	16	0.0024
		77652	8	22	0.0023
		189082	65	21	0.0022
		171724	4	117	0.0043
		271960	26	30	0.0007
		264578	38	45	0.0013
		157301	1	457	0.0079
		318741	42	27	0.0018
		143109	64	9	0.0022
		212466	0	1	0
		431858	17	12	0.0022
		110039	43	21	0.0031
OsYSA-reRNA02	ISYmu1	132355	15	1483	0.0113
		102350	0	821	0.008
		147382	1	2251	0.0153
		156543	87	1192	0.0082
		126171	0	761	0.006
		110040	117	281	0.0036
		101580	4	1736	0.0171
		45422	41	116	0.0035
		82250	98	645	0.009
		27850	78	310	0.0139
		128952	1	706	0.0055
		124794	6	662	0.0054
		151454	32	3842	0.0255
		51057	77	178	0.005
		109540	1	21	0.0002
		72740	16	124	0.0019
		52672	98	213	0.0059
		103008	0	136	0.0013
		94135	0	1132	0.012
		24671	17	520	0.0218
		39044	9	14	0.0006
		79502	0	274	0.0034
		108264	15	84	0.0009
		69268	83	418	0.0072
		47267	1	461	0.0098
		30313	10	48	0.0019
		38029	33	211	0.0064
		105230	2	208	0.002
		9526	2	22	0.0025
		88341	59	1053	0.0126
		99909	9	2117	0.0213
OsCERK1-reRNA01	ISAam1	43892	0	1	0
		45616	0	1	0
		188092	0	1	0
		77484	0	0	0
		149020	0	0	0
		76848	0	0	0
		61368	0	1	0
		32652	0	1	0
		62540	0	0	0
		86658	0	1	0
		124132	0	0	0
		75994	0	0	0
		76830	0	0	0
		76742	0	0	0
		132604	0	0	0
		46976	0	0	0
		119762	0	0	0
		120600	0	0	0
OsCERK1-reRNA02	ISDra2	235932	10	1279	0.0162
		61303	0	63	0.0093
		204241	0	248	0.0041
		332112	3	2309	0.018
		365336	1	22	0.0002
		349317	0	26	0.0021
		116700	0	24	0.0076
		158324	0	9	0.0071
		262622	0	503	0.009
		238261	0	259	0.0055
		125739	0	157	0.0104
		202728	0	190	0.0041
		73710	0	14	0.0045
		288552	1	352	0.0041
		425605	2	773	0.0049
		398630	4	1288	0.0129
		672818	2	488	0.0075
		1071331	0	27	0.0055
		276575	0	277	0.0038
		193364	0	365	0.006
		235182	0	124	0.005
		165376	0	265	0.012
		367135	1	390	0.0034
		96878	0	75	0.0044
		49997	0	1	0.0006
		49882	0	8	0.0137
		327737	0	58	0.0017
		218306	0	642	0.0096
OsCERK1-reRNA02	ISYmu1	2980	0	27	0.0091
		4033	0	198	0.0491
		1812	0	27	0.0149
		2806	0	13	0.0046
		6461	1	75	0.0116
		1504	0	4	0.0027
		5059	0	32	0.0063
		1409	0	8	0.0057
		2405	1	23	0.01
		4910	2	151	0.0308
		3695	0	78	0.0211
		8946	0	40	0.0045
		4298	0	42	0.0098
		2668	5	112	0.0439
		2749	0	44	0.016
		9238	0	28	0.003
		1769	0	4	0.0023
		3064	0	7	0.0023
		3063	0	23	0.0075
		1854	0	3	0.0016

## Sheet: Table S7
Table S7. Primers used in this study
Primer Name	Primer Sequence 5'-3'	Uses
OsU6a-T-F	CGTCAGGCGAAATCGTCGTC	vector construction and suquencing
Flag-F	ATGGATTACAAGGACCACGACG	vector construction and suquencing
reRNA-down-R	GAGCTCGCTTGGAACGTCATC	vector construction and suquencing
Lac-F	CTTTATGCTTCCGGCTCGTATG	vector construction and suquencing
spei-Aam1-F	ACTAGTGTGAACAAGAGCTACAAGTTCAGGC	amplication and add NLS to Aam1
nucleo-Aam1-R	CCCCGCCTTCTTCGTCGCCGCTGGCCGCTTGGCGATGGCCAGTCTCTTCA
spei-Dra2-F	ACTAGTATCCGGAACAAGGCCTTCGTGGTGAG	amplication and add NLS to Dra2
nucleo-Dra2-R	CCCCGCCTTCTTCGTCGCCGCTGGCCGCTTCACCACCAGGGTGGCGTGGT
spei-Ymu1-F	ACTAGTCTGCAGCACAAGGCCTACGAGTACAG	amplication and add NLS to Ymu1
nucleo-Ymu1-R	CCCCGCCTTCTTCGTCGCCGCTGGCCGCTTGCTGCCGGGGGTCAGGGCTC
nucleo-NLS-R	GGATCCTCACTTCTTCTTCTTCGCCTGCCCCGCCTTCTTCGTCGCCG	amplication and add NLS
Aam1-top-R	CGGCCGGAGAAGAAGTTCTG	ISAam1 vector construction and suquencing
Dra2-top-R	CCTTCTTGCCGCTCTGCTTC	ISDra2 vector construction and suquencing
Ymu1-top-R	CGTCGCTCAGGTTTCTCAGG	ISYmu1 vector construction and suquencing
Hyg464-F	CCATACAAGCCAACCACG	transgenic plants detection
Hyg464-R	CTATTGCATCTCCCGCCG
OsPDS–F0	GAGCTTATCCCAACATACAGAACTTG	amplication and identification OsPDS gene
OsPDS-R0	GTGGTCATATGTGTTCTTCAGTTTTCTATC
OsYSA–F1	ACTTTCAATATTCTGATTAACGCGCTC	amplication and identification OsYSA gene
OsYSA-R1	TCATCGGTAACTCCATTGAGGG
OsCERK1–F1	CTTCACCAGTTGCAGGCATTAC	amplication and identification OsCERK1 gene
OsCERK1-R1	GGCGTAGACGTCAACCTTAGG
